# Supplementary material for: Spectroscopic Constants and Anharmonic Vibrational Frequencies of C(O)OC, c-C2O2 and Their Silicon-Containing Analogues
Source: Molecules. 2023 Jun 5;28(11):4563. doi: 10.3390/molecules28114563 (PMC10254651; doi:10.3390/molecules28114563)
Supplement: Supplementary file 1 [file molecules-28-04563-s001.zip]

Archive with 1 entries (1 files):
- molecules-2420354-supplementary.pdf
